# Supplementary material for: Single‐Cell Profiling of Pediatric High‐Grade Gliomas Reveals OPC‐Like Subpopulations Driving Tumorigenic Lineage Transitions
Source: Pediatr Discov. 2025 Sep 24;3(3):e70027. doi: 10.1002/pdi3.70027 (PMC12483302; doi:10.1002/pdi3.70027)
Supplement: Supplementary file 2 — Table S1: Summary of 12 DMG samples subjected to targeted next‐generation sequencing using a customized 919‐gene capture panel. [file PDI3-3-e70027-s002.xlsx]

## Sheet: OncoPanscan 919 genelist
SNV/INDEL(917)	CNV-Amplification(52)	CNV-Deletion(2)	Fusion(46)
ABL1	AKT1	CDKN2A/B	ALK
ABL2	AKT2		BRAF
ACVR1	ALK		BRCA1
AKT1	AR		BRCA2
AKT2	BRAF		C11orf95
AKT3	C19MC		CD74
ALK	CCND1		EGFR
APC	CCND2		ETV4
AR	CCND3		ETV5
ARAF	CCNE1		ETV6
ASXL1	CD274		EWSR1
BCL10	CDK4		EZR
BCL2	CDK6		FGFR1
BCL6	CTNNB1		FGFR2
BCOR	EGFR		FGFR3
BCORL1	ERBB2		FOXR2
BCR	ERBB3		KIT
BIRC3	ERBB4		LTK
BRAF	ESR1		MET
BTK	FGF19		MN1
CALR	FGF3		MYB
CARD11	FGF4		MYBL1
CBFB	FGFR1		NAB2
CBL	FGFR2		NOTCH1
CCND1	FGFR3		NOTCH2
CCND2	FGFR4		NRG1
CCNE1	FLT1		NTRK1
CD274	GLI1		NTRK2
CDH1	IGF2		NTRK3
CDK4	KDR		NUTM1
CDK6	KIT		PRKACA
CDKN1B	KRAS		PRKCA
CDKN2A	MDM2		RAF1
CDKN2B	MDM4		RARA
CEBPA	MET		RELA
CRLF2	MYB		RET
CSF1R	MYBL1		ROS1
CTNNB1	MYC		RSPO2
CXCR4	MYCN		RSPO3
DAXX	NRAS		SDC4
DDX3X	NTRK1		SLC34A2
DICER1	NTRK2		TFE3
DNMT3A	NTRK3		TFEB
EGFR	PAK1		TMPRSS2
EPCAM	PDGFRA		TTYH1
EPOR	PDGFRB		YAP1
ERBB2	PIK3CA
ERBB3	PLXNA1
ERBB4	RICTOR
ERCC3	ROS1
ERCC4	TFEB
ESR1	VEGFA
ETV6
EZH2
FANCB
FBXW7
FGFR1
FGFR2
FGFR3
FGFR4
FLT3
FOXP1
FOXR2
FUBP1
GATA1
GATA2
GATA3
GNA11
GNAQ
GNAS
HRAS
ID3
IDH1
IDH2
IGF1R
IKZF1
IL7R
IRF4
JAK1
JAK2
JAK3
KAT6A
KDM6A
KDR
KEAP1
KIT
KRAS
MAFB
MALT1
MAP2K1
MAP2K2
MDM2
MDM4
MECOM
MEF2B
MEN1
MET
MLH1
MLH3
MLLT3
MN1
MPL
MSH2
MSH6
MTAP
MTOR
MUTYH
MYB
MYBL1
MYC
MYCN
MYD88
MYH11
NAB2
NF1
NF2
NFE2L2
NOTCH1
NOTCH2
NOTCH3
NPM1
NRAS
NRG1
NTRK1
NTRK2
NTRK3
PDGFRA
PDGFRB
PIK3CA
PIK3CB
PIK3R1
PLCG2
PMS1
PMS2
POLD1
POLE
PPM1D
PTCH1
PTPN11
RAF1
RARA
RB1
RELA
RET
RHOA
RICTOR
ROS1
RPTOR
RUNX1
RUNX1T1
RXRA
SDHA
SDHB
SDHC
SDHD
SETBP1
SETD2
SF3B1
SH2B3
SMAD4
SMARCA4
SMARCB1
SMO
SRSF2
STAG2
STAT3
STAT5B
STK11
SUFU
SUZ12
TCF3
TERT
TET2
TFE3
TFEB
TNFAIP3
TNFRSF14
TP53
TP63
TSC1
TSC2
U2AF1
USP8
VHL
WT1
YAP1
ZRSR2
ABCB4
ACVR1B
AIP
ALOX12B
AMER1
ANGPT2
APLNR
ARFRP1
ARID1B
ARID2
ARID5B
ASCL2
ASCL4
ASXL2
ATF1
AURKA
AURKB
AXIN1
AXIN2
AXL
B2M
BACH1
BBC3
BCL2A1
BCL2L1
BCL2L11
BCL2L2
BMPR1A
BRD4
BTG1
BTG2
BUB1B
C1QA
CASP8
CCND3
CD276
CD74
CD79A
CD79B
CDC73
CDK2
CDK8
CDKN1A
CDKN1C
CDKN2C
CHD1
CHD2
CHD4
CIC
CREBBP
CRIPAK
CRKL
CSF3R
CTCF
CTLA4
CTNNA1
CUL3
CUL4A
CYLD
CYP17A1
CYSLTR2
DCUN1D1
DDB2
DDIT3
DDR1
DDR2
DIS3
DIS3L2
DMD
DNAJB1
DNMT1
DNMT3B
DOT1L
DPYD
E2F3
EED
EGFL7
EGR3
EIF1AX
EMSY
EP300
EPAS1
EPHA2
EPHA3
EPHA5
EPHA7
EPHB1
ERCC1
ERCC2
ERCC5
ERG
ERRFI1
ETV1
ETV4
ETV5
EWSR1
EXT1
EXT2
FAM46C
FAS
FAT1
FAT3
FCGR2B
FCGR3A
FGF1
FGF10
FGF12
FGF14
FGF19
FGF2
FGF23
FGF3
FGF4
FGF6
FGF7
FGF9
FH
FLCN
FLT1
FLT4
FOXA1
FOXA2
FOXL2
FOXO1
FRK
FYN
GABRA6
GATA4
GATA6
GDF15
GID4
GLI1
GNA13
GPC3
GPR101
GREM1
GRIN2A
GRM3
GSK3B
H3F3A
H3F3B
H3F3C
HDAC1
HGF
HIST1H1C
HIST1H2BD
HIST1H3B
HIST1H3C
HIST2H3C
HLA-A
HLA-B
HLA-C
HNF1A
HNF4A
HOXB13
HRH2
HSD3B1
HSP90AA1
HSPA4
ICOSLG
IFNGR1
IGF1
IGF2
IKBKE
IL10
INHA
INHBA
INPP4A
INPP4B
INPPL1
INSR
IRF2
IRS1
IRS2
JUN
KBTBD4
KDM5A
KDM5C
KEL
KLF4
KLHL6
KMT2A
KMT2B
KMT2C
KMT2D
LATS1
LATS2
LMO1
LRP1B
LTK
LYN
LZTR1
MAF
MAML1
MAP2K3
MAP2K4
MAP3K1
MAP3K13
MAPK1
MAPK3
MAX
MC1R
MCL1
MDC1
MED12
MERTK
MITF
MSH3
MSH4
MST1R
MTUS1
MYCL
MYOD1
NCOA3
NCOR1
NFKBIA
NKX2-1
NKX3-1
NOTCH4
NSD1
NTHL1
NUP93
P2RY8
PAK1
PAK3
PALLD
PARK2
PARP1
PARP2
PARP3
PAX5
PBRM1
PCDH9
PDCD1
PDCD1LG2
PDK1
PDPK1
PGR
PHF20L1
PHF6
PHOX2B
PIK3C2B
PIK3C2G
PIK3C3
PIK3CD
PIK3CG
PIK3R2
PIK3R3
PIM1
PLK2
PLXNA1
PMAIP1
PNRC1
POLH
POLR2A
PPARG
PPP2R1A
PRDM1
PRDM14
PREX2
PRKACA
PRKAR1A
PRKCA
PRKCB
PRKCG
PRKCI
PRKDC
PROKR2
PRSS1
PRSS8
PTCH2
PTK2
PTPRD
PTPRS
PTPRT
QKI
RAC1
RAD21
RASA1
RBM10
REL
RHBDF2
RHEB
RIT1
RNF43
RPS6KA4
RPS6KB2
RSPO2
RSPO3
RTEL1
RYBP
SDHAF2
SERPINB3
SERPINB4
SGK1
SH2D1A
SHQ1
SIX1
SLIT2
SMAD2
SMAD3
SMAD7
SMARCA1
SMARCA2
SMARCAL1
SMARCD1
SMARCE1
SMC1A
SMC3
SMYD3
SNCAIP
SOCS1
SOS1
SOX10
SOX17
SOX2
SOX9
SPEN
SPINK1
SPOP
SPTA1
SRC
SSTR2
STAT1
STAT2
STAT4
STAT5A
STAT6
STK40
SYK
TAF1
TBX3
TCF12
TCF7L2
TEK
TET1
TGFBR1
TGFBR2
TIPARP
TMEM127
TMPRSS2
TNFRSF8
TNFSF11
TOP1
TOP2A
TOP3A
TRAF7
TSHR
TYRO3
UGT1A1
UROD
VEGFA
VEGFB
VTCN1
WAS
WEE1
WHSC1
WISP3
XIAP
XPA
XPC
XPO1
XRCC1
YES1
ZNF217
ZNF703
GLI2
ZMYM3
TBK1
PTPN2
POT1
PDE11A
MAP3K3
ANTXR2
ATP6AP1
ATP6AP2
MXD4
AKAP9
ALB
CD22
CD70
CDH23
CFHR1
CFHR2
CROT
EZR
F8
FAM58A
FCGR2A
FCGR2C
FNTA
GJB2
GNRHR
GPR124
GPS2
HIST1H3A
HIST1H3D
HIST1H3E
HIST1H3F
HIST1H3G
HIST1H3H
HIST1H3I
HIST1H3J
HIST2H3D
HIST3H3
HMBS
HSD17B3
KIF5B
KMT2E
LASP1
LIMK1
MS4A1
MSR1
NAT1
NAT2
NFE2L1
NFE2L3
NR3C1
NUBPL
NUF2
PAK7
PCBP1
PDE4DIP
PIGF
PSMB1
PSMB2
PSMB5
PTP4A1
PTP4A3
RGPD3
RPL22
RPS14
SBDS
SF1
SLC4A1
SRD5A2
TUBD1
TUBE1
TUBG1
VEZF1
WHSC1L1
GLI3
HCK
ITK
ACTL6B
CFLAR
EDNRA
EIF4E
EML4
FCGR1A
GSTT1
HES1
MAPK8IP1
MAPKAP1
NEK11
NRG3
PARP4
PLCG1
PRKAA1
RXRB
SESN1
TFG
A2M
ACVR2A
BAI1
BAI3
ANKRD11
APOB
CBLB
CFH
EIF4A2
EPHA6
EPHB2
EPHB6
FAT4
HDAC4
HDAC9
ITGB2
KNSTRN
MGA
MST1
NCOR2
NT5C2
PRKD1
PTPRB
ROBO1
SEMA3A
SEMA3E
TP53BP1
TP73
TRPS1
TRRAP
ZFHX3
HDAC3
EPHB4
HDAC8
EZH1
SMARCC1
HIF1A
RRAGC
RPS6KB1
MAP3K14
RXRG
WWTR1
SESN2
SMARCC2
PPP4R2
DAPK1
TTF1
RPS6KA3
MKNK1
CHUK
SHOC2
CUL4B
ROCK1
AJUBA
TPM3
FAM135B
NEGR1
TMPRSS13
TAP1
ELANE
FHIT
PLK1
CDX2
SPRED1
IL6ST
IFNAR2
IFNAR1
APCDD1
STK19
RARB
RARG
WNT10A
WNT10B
EPHA8
HSP90AB1
CRBN
FGA
HUWE1
MUC1
CENPA
MUC4
MUC16
BRD7
IKBKB
ATIC
PTPN13
FZR1
BAK1
RUNX3
TLR4
TYR
WNT7B
NFATC2
MACF1
GAB2
CARM1
FRS2
RRAS
USHBP1
IFNGR2
TAP2
CSDE1
CHD7
TUBA1A
TSHZ2
PPP6C
B4GALT3
ANGPT1
THADA
HSD3B2
CDC25C
PAX8
ZNRF3
SDC4
TUBB
ZNF148
FPGS
LCK
SMCHD1
SESN3
EPHA4
UPF1
SPRY4
IGF2R
TNFSF13B
DROSHA
MYH9
SLC34A2
DUSP4
MAPK8
DUSP6
BAI2
RRAS2
RBL1
IL6R
FCGR3B
RFWD2
ZNF521
GALNT12
TBL1XR1
KIF1B
TACC3
RNASEL
SETD8
BABAM1
PRKACB
SLAMF7
CDC42
SRCAP
RPL5
MSH5
ERF
ELF3
RAB35
ELAC2
GDF1
CBR1
KLF5
ETS1
ACTL6A
TRAF2
RAC2
MSI2
MSI1
USP12
C1S
MAML2
USP48
TPMT
PTPRO
C1R
AGO2
TCEB1
NSD3
ALKBH2
ALKBH3
APEX1
CFTR
CSMD3
CUL5
CYP2D6
EME1
ERCC6
EXO1
FEN1
FGF5
FUS
GPR161
GRB10
HMGA2
HOXA11
IKZF3
KLLN
MAGI2
MAP3K8
MGMT
NDRG1
NEIL1
NEIL2
NHEJ1
NUP98
OLIG2
PAX3
PFKFB3
POLN
POLQ
PRMT5
REV1
REV3L
RNMT
SEM1
SLX1A
TTN
UBE2T
UBR5
VEGFC
WDR77
XRCC4
XRCC5
XRCC6
ARID1A
ATM
ATR
ATRX
BAP1
BARD1
BLM
BRCA1
BRCA2
BRIP1
CDK12
CHEK1
CHEK2
FAM175A
FANCA
FANCC
FANCD2
FANCE
FANCF
FANCG
FANCI
FANCL
FANCM
GEN1
HDAC2
MRE11A
NBN
PALB2
PPP2R2A
PTEN
RAD50
RAD51
RAD51B
RAD51C
RAD51D
RAD52
RAD54B
RAD54L
RBBP8
RECQL
RECQL4
RPA1
SLX4
WRN
XRCC2
XRCC3
TTYH1
C11orf95
